# Supplementary material for: Automated Cephalometric Points Marking System
Source: Diagnostics (Basel). 2026 May 27;16(11):1638. doi: 10.3390/diagnostics16111638 (PMC13257313; doi:10.3390/diagnostics16111638)
Supplement: Supplementary file 1 [file diagnostics-16-01638-s001.zip]

Archive with 1 entries (1 files):
- diagnostics-4048353-supplementary.pdf
